# Supplementary material for: A Toxoplasma gondii thioredoxin with cell adhesion and antioxidant function
Source: Front Cell Infect Microbiol. 2024 Aug 15;14:1404120. doi: 10.3389/fcimb.2024.1404120 (PMC11358088; doi:10.3389/fcimb.2024.1404120)
Supplement: Supplementary Table S1 — Information of 51 thioredoxin and 21 heparin binding proteins. [file Table1.xlsx]

## Sheet: 51-Trx & 21-HP Protein
No.	Gene ID	Genomic Location (Gene)	Gene Name	CRISPR Phenotype score	Signal peptide	Transmembrane region	Conserved domain	GAG-binding motif (XBBXBX; XBBBXXBX)	Protein length (aa)	Protein size (kDa)	Protein sequence	mRNA length (bp)	mRNA sequence
1	TGME49_201800	TGME49_chrVIIa:3,779,121..3,782,719(+)	ATP synthase-associated protein	-4.01	NONE	NONE	cl00388 Thioredoxin_like super family (129-227)	NONE	267	28.53	MALNRVPSRVLPFAVSGVYVHPRNACRLPAAAAVSSVPSSVSAFSSRTNFLSRSSSAVMSHPCAATARHFSFAIPPANAAALADPLPATPTPPPVFEAVSSASSGIASGTNALKNVEEVSTMERYEAAVYEESFKKPIVCLFFARFSLQSKVLLQPFLDFAASASNNATFFLIDCDRVPRAAYHARVENVPSLVVMKGDDAFRQTITDSVGVKTAGDLIQEARSALDQVLRLDQQEGGTKLQPGVSSYTHHIGVDNLNVYRKGWPVA	801	ATGGCCCTCAACAGAGTGCCCTCCCGCGTACTGCCGTTCGCGGTGTCTGGGGTGTATGTACACCCCAGAAACGCCTGCCGGCTGCCTGCCGCGGCCGCCGTGTCGTCAGTTCCGTCTTCTGTCTCTGCTTTTTCCTCGCGGACAAATTTTCTTTCGCGCTCCTCATCGGCTGTGATGTCGCACCCTTGCGCCGCTACCGCCCGCCACTTTTCTTTCGCGATTCCTCCGGCCAACGCCGCAGCGCTCGCGGACCCTCTCCCGGCGACGCCCACCCCGCCGCCAGTGTTTGAGGCTGTTTCGTCTGCCTCTTCCGGAATCGCGAGTGGGACTAACGCCCTGAAAAACGTCGAAGAAGTCTCCACCATGGAGCGCTACGAAGCCGCGGTGTACGAGGAAAGC…
2	TGME49_202770	TGME49_chrVIIa:3,039,586..3,050,951(+)	RNA recognition motif-containing protein	-3.03	NONE	NONE	cl31128 half-pint super family (60-532)	DRRSRS	532	55.87	MPDRRSRSRSRSPRRDDTREERKRKKRTGWDVGAEEGATPTIPGLAGTGLAGLGVTALAQQNNLLMQNFQNKAMCRIYVGSLDYYLTELEIKSVFQAFGTIVSVDMPKEGDRSKGFCFVEYASPEAAEMALSTMQNFVLKGRTIKVGRPTAVGTGGQQLQRPAMMMPTVGSVGAAGGLTSMAGTSPGSMVNSAQAGAAAATAILAGRTGAADPSNLAGLLSTSQTAVLTPEQQQMQQQLLQQQQQMANNRVYIGNVPFGFSSEDLKKIFVVFGPILSCQLLPSQENPQQHRGYGFIEYATADAAKLAIETMNGFEVAGKQLKVNFATAMRNSPVVATPLAASLLPSMAGLPGASPLTAGLVPGDRPAAGALGATAVGGLAGLGAPAAASPAAPAPGLSP…	1596	ATGCCAGATCGCAGGTCTCGTAGCAGGAGTAGAAGCCCTCGACGGGATGACACCCGCGAAGAGAGAAAGCGGAAGAAGCGGACAGGATGGGATGTTGGCGCGGAGGAAGGAGCGACGCCAACAATACCTGGCTTGGCTGGGACAGGTCTTGCCGGTTTGGGCGTCACCGCTCTTGCTCAACAGAACAATTTGCTGATGCAGAACTTCCAAAACAAGGCTATGTGCAGGATTTATGTGGGCAGCTTGGACTACTACTTGACGGAGTTGGAGATCAAGAGTGTTTTCCAGGCTTTCGGCACCATTGTCTCGGTGGATATGCCGAAGGAAGGCGACCGCAGCAAGGGCTTCTGCTTCGTTGAATATGCTTCGCCGGAAGCGGCTGAGATGGCTCTGTCGACC…
3	TGME49_204480	TGME49_chrVIIa:1,753,189..1,764,802(-)	thioredoxin domain-containing protein	-3.49	NONE	NONE	pfam00226 DnaJ (124-183) cl00388 Thioredoxin_like super family (274-376) cl36828 ER_PDI_fam super family (298-631)	AKRMKG DKHSKR	659	72.2	MTFSDASVSLSDGRHQDGPTGQSAGAPGARSVSPGSGESLSRKNVSESDLPPSVSARWPFCSSRRRAAALVSILSFFAWSVDTLFPTNADTQKQDQPLRAPPHFSFSPSLLYAEARASPGKSRDFYRLLGVKRNATPREIDKAYRKLAKQYHPDVNPGNEEKFLDIAKAHEVLSNEEQRKKYDMFGEAGLGEGGGPSPAEFGGSPIDLSDLFGGMFGGGGGGGPNIKFSFGGGDGPPFGGGSEGFGSFFGGNAGGFQEASPSNASLYDAEDDEVDELGPQAVQRVVEGRDFVFFLALYNPRCRPCRQLKDEFVKAAKRMKGIVPFGAINCSRFGNISYCKEAQHYPTLLFFPADKHSKRIDYRGERTSAAMVRFLSENLPSTVVVLTDDSMEGWISTDA…	1977	ATGACTTTTTCCGACGCCTCGGTGTCTCTCTCAGACGGCCGTCACCAGGATGGACCCACTGGCCAGTCTGCCGGAGCCCCGGGCGCGAGGTCCGTTTCTCCCGGAAGTGGAGAGTCGCTTTCACGGAAAAATGTGTCAGAATCTGATTTGCCGCCTTCTGTCTCAGCTCGCTGGCCTTTCTGCAGTTCTCGTCGACGCGCTGCAGCCCTTGTGTCCATCCTCTCTTTTTTTGCGTGGTCCGTGGACACCTTGTTTCCGACAAACGCAGACACGCAGAAGCAGGACCAGCCCTTGAGGGCGCCCCCCCATTTCTCTTTCTCGCCGTCACTACTCTACGCAGAAGCCCGAGCATCTCCCGGAAAGTCTCGCGATTTCTACCGATTACTGGGAGTGAAGAGG…
4	TGME49_207060	TGME49_chrX:7,362,233..7,366,485(-)	ribonucleoside-diphosphate reductase small subunit	-4.35	NONE	NONE	PTZ00211 ribonucleoside-diphosphate reductase small subunit (62-391)	NONE	391	44.59	MAPTTPSPCLLNDIASSRLGATKEGAQSTAWLTSSEVLDSATDPKKLSAIVEKYRTPEQKLLSEQMKEKEKEEPLLMANPHRWVILPIQHHAIWEMYKKQEASFWTAEEIDLAQDMTHWETLGENEKHFIKYVLAFFAASDGIVLENLAEKFLTEIQVPEARAFYGFQIAMENIHSETYSLLIDQYIRDEEEKLQLFDAVHNVKAVAVKAAWAAMWINNRNCFAERLVGFACVEGILFSGSFCAIFWLKKRGLMPGLTFSNELISRDEGLHADFACLLYSQLKHKLPDKVVQDMVREAVTVERAFICEALPVDLIGMNNRSMAQYIEFVADRLLTSLGVPKIFFATNPFDWMELISLQGKTNFFEKRVGEYQKAGVMADKDQQKFVLDADF	1173	ATGGCGCCGACGACTCCGTCCCCGTGTCTCCTGAACGACATTGCAAGCTCGCGGTTGGGAGCCACCAAGGAAGGCGCGCAGTCGACCGCCTGGCTGACTAGCTCAGAAGTTCTCGACTCCGCCACCGATCCGAAGAAACTTTCTGCAATCGTCGAAAAGTACCGGACGCCGGAGCAGAAGCTCCTCAGCGAACAAATGAAGGAGAAGGAGAAGGAGGAGCCTCTCCTCATGGCCAACCCTCACCGCTGGGTGATTCTGCCGATTCAGCATCACGCGATTTGGGAGATGTACAAGAAGCAGGAGGCTTCTTTTTGGACGGCGGAGGAAATCGATCTCGCTCAAGATATGACTCACTGGGAAACCCTCGGTGAAAATGAGAAACATTTCATCAAATACGTC…
5	TGME49_209950	TGME49_chrIb:1,569,469..1,574,957(-)	thioredoxin, putative	-5.2	YES (1-23)	NONE	cd02961 PDI_a_family (38-138) cl36828 ER_PDI_fam super family (34-237)	AKKMKG VKKYRV EKKEKA	424	47.7	MAPLRVCAFLPLVCFAFLSLAAGAKIRIDPMTHDVALVTQQNWDGKVQKFRAHQVFAVLFYKDGCSECQSLLDGEFNTLAKKMKGMVGVLAVDCGESAKLCTDQNVSSYPTILIFPPLPLPPYKFEGTPNYASLSKAVGPLIPSSVIIPTDMKDFEKAMATHVQVPKVLVFSDKPKASVLLKALSTAFKDKLHLVMINAEKLPEVVKKYRVTKFPHIVVTRKDKKDEAYKGEFNFQVLFDWLNVFSETFVLGGGFSDHTPKAEPSPETQPWKFQVIPELTKRSNVDLCFKKSLKALCVIYLKQGRELTAEETDMLEALKYQYDSGKGPDFRFMFMDVDTETGFRDLFAMESYPSVVVFNPHLKTRFTKLDADEHLSKESIASLLDKISSGNARFKVVPS…	1272	ATGGCGCCTCTGCGTGTGTGCGCGTTCTTGCCTCTCGTCTGTTTCGCTTTTCTGTCTCTGGCGGCGGGAGCGAAGATCCGCATCGACCCGATGACCCACGACGTTGCGCTGGTCACTCAGCAGAACTGGGACGGGAAGGTCCAGAAGTTCCGAGCTCATCAGGTCTTCGCCGTTCTGTTTTACAAGGACGGCTGCTCAGAGTGTCAATCTCTTCTCGACGGAGAATTCAACACGCTCGCGAAGAAGATGAAGGGGATGGTGGGCGTCCTCGCGGTCGACTGCGGCGAGAGCGCGAAGCTGTGCACAGACCAGAATGTCTCCTCGTACCCAACCATTCTCATTTTCCCGCCTCTCCCGTTGCCGCCGTACAAATTCGAGGGAACACCTAACTACGCGTCT…
6	TGME49_211680	TGME49_chrIV:1,625,970..1,628,877(+)	protein disulfide isomerase	-5.65	YES (1-24)	NONE	PTZ00102 disulphide isomerase (1-471)	FRKEKP AKKLRD SKKGRF	471	52.8	MRAGFSFALLAVGLLATAVVYSAAEEEAVTVLTASNFDDTLKNNEIVLVKFYAPWCGHCKRMAPEYEKAAKTLKEKGSKIVLAKVDATSETDIADKQGVREYPTLTLFRKEKPEKYTGGRTAEAIVEWIEKMTGPAVTEVEGSAEDKVTKEAPIAFVAELASKDSDMAKLFEEVANESRQLGRFLAKYGASDEKIYSLRYEEGTEAFTGKTKDELKKFVDTESFPLLGPINAENFRKYIDRDLDLVWLCGTEKDFDEAKTAVREAAKKLRDTRSFVWLDTDQFKGHAENALGITEFPGLVFQSKKGRFVLPEATTSLKDAAKISQFFDDVEAGKIDRSLKSEPVPEKQDEAVKVVVGKNFEEMVIQKDKDVMLEIYAPWCGYCKSFEPIYKEFAEKYKD…	1413	ATGCGAGCCGGGTTTTCGTTTGCTCTGTTGGCAGTCGGCCTTTTGGCCACTGCCGTGGTGTACTCCGCAGCGGAGGAGGAAGCTGTGACTGTATTGACTGCCTCTAACTTCGATGACACTCTGAAGAACAACGAGATTGTCCTGGTCAAATTCTACGCGCCTTGGTGTGGCCACTGCAAGAGGATGGCGCCCGAGTACGAGAAGGCTGCCAAAACACTGAAGGAGAAGGGGTCTAAGATTGTGTTGGCTAAGGTCGATGCCACCAGCGAGACGGACATCGCCGACAAACAGGGTGTTCGCGAATACCCAACTCTCACCCTCTTCCGCAAGGAGAAGCCAGAGAAGTACACTGGCGGCCGCACGGCGGAAGCAATTGTTGAGTGGATCGAGAAGATGACC…
7	TGME49_214820	TGME49_chrX:6,511,089..6,515,661(+)	DNA repair protein DRE	-4.12	NONE	NONE	cd12374 RRM_UHM_SPF45_PUF60 (360-444) pfam01585 G-patch (297-343) cl45564 SNF6 super family (221-257)	GRRGHQ QRRDRE	466	49.59	MLDSLYGDLPPPSKDEGCPPKPTSLLGSLYDDLDDTPDTSSSSSASSSSSSSSALFASSSWTAERLQMLTPAVVRKQTLKSASGLGAASSQTAGQASSSKPPLDVAAVAAAASAAAAAVAAQLKAVKSEAFGDRARSLFGRGDREKAEALGASDEAASAPGVAGGVKRDESEKGESLRALGRLGVETAEGRRGHQGGDKETESSGFVSIGQMKDEYDPGTPNDYSAIYREKIRKQQREELERLRQQELDKQRRDRELPGSGSSLSGVAFGDSPSTPSPPAAPPAPPVLPSYIDPAKKSFAARMMEKMGWKHGEGLGVNKQGITAPLVAKKTAMRSGVIVQGAEVVQAAAQVRAQFNRPPTRVLLLLNMVGRGEVDEDLKEETEEEAAKFGNLLQVKIVE…	1398	ATGCTGGACTCTCTCTACGGGGATTTGCCTCCGCCCTCCAAGGACGAAGGCTGCCCCCCCAAACCGACCTCTCTCCTCGGGTCACTCTACGATGACCTCGACGACACTCCCGACACCTCGTCTTCTTCCTCGGCTTCTTCTTCCTCTTCGTCGTCTTCTGCTCTCTTCGCTTCGTCTTCGTGGACAGCTGAGAGGCTGCAGATGCTGACGCCTGCAGTGGTGCGGAAGCAGACGCTGAAGTCAGCTAGTGGCCTGGGCGCGGCGTCTTCGCAGACAGCTGGCCAAGCGAGCTCGAGCAAGCCGCCGCTGGACGTCGCTGCGGTGGCGGCGGCGGCCAGCGCGGCGGCGGCGGCGGTGGCGGCGCAGCTGAAGGCGGTGAAGAGCGAGGCCTTCGGAGAC…
8	TGME49_216510	TGME49_chrXI:6,097,166..6,105,250(+)	thioredoxin, putative	-4.8	NONE	YES (189-211)	cl00388 Thioredoxin_like super family (421-533)	IRKLRA QRRSRY TKREKG	711	78.66	MSRRLPPRSFFASQAVAVRAASLSQAPCRFRGFAAFCSALSSSCANSALRSHAVSLWTSRLSSDRRVSNPVSTADRNSAERALKRDVRLGALLAPLRREVVHAVGSAASPSSREKKFFSSRAGEGRDAALDSASHPNDVEMKETEQASAPENEGKKKEKETEGSRGKSESVGAGEAVHRSGLRRVFSRLFYSCVLLVGGGAAFLFFAFPSVPLDLKNVPVGSALQAALQAALGGKETPEETGDRKSETGGKETRSSFAFLVRRDPLEGFSLVTDAEFDKTDEALVLFLDGETQAEEESEAIRKLRALVERMQQEGKLKNIRLFYAWRTAGNSPAQGEDTAVMLYKGQRRSRYALAELLRGEAEEAGEVDPKDKNVEPAALGEERTSSREAASGEKLLET…	2133	ATGTCGCGCCGCCTTCCGCCTCGCAGTTTCTTCGCCTCTCAGGCGGTCGCTGTCCGCGCCGCTTCTCTCTCGCAGGCGCCTTGCAGATTCCGCGGCTTTGCTGCTTTCTGCAGCGCCTTATCATCGTCTTGTGCAAATTCTGCGCTGCGCTCGCATGCGGTTTCCCTGTGGACCTCGCGGCTCTCGAGTGACAGACGGGTCTCGAATCCGGTTTCCACTGCCGATCGAAACTCCGCAGAACGCGCCCTCAAACGCGATGTGCGTCTCGGCGCTCTGCTCGCGCCTCTCCGCCGAGAAGTTGTGCATGCAGTCGGCTCTGCCGCGAGTCCCAGCAGCCGCGAGAAGAAATTCTTCAGCTCCAGAGCCGGCGAAGGTCGAGACGCCGCGCTCGACAGCGCG…
9	TGME49_217890	TGME49_chrXII:2,203,786..2,206,320(-)	peroxiredoxin PRX1	0.23	NONE	NONE	cd03015 PRX_Typ2cys (6-178)	FHRLHG	196	21.72	MPAPMVSQPAPAFEAEAVMADGSFGKISLSQFKGKKYVVLFFYPFDFTFVCPSEILAFHRLHGEFEKRGCQLLGVSVDSKFVHNAWRNVELKDGGIGKISFPLLADVSHKMAEDYGVLHPEGMAFRGLFLIDKEGVLQHCVINNLPLGRSADEALRMLDALQHVEQYGEVCPANWKKGDKAMKPTAEGVKEYLGSK	588	ATGCCGGCCCCGATGGTGTCTCAGCCAGCACCTGCCTTTGAGGCAGAAGCTGTGATGGCGGATGGAAGCTTTGGAAAAATCTCGCTCTCTCAGTTCAAAGGAAAGAAGTACGTCGTTCTCTTCTTTTACCCCTTCGATTTCACCTTTGTGTGCCCTTCAGAGATCCTGGCCTTCCACCGTTTGCATGGCGAGTTCGAGAAACGCGGGTGCCAGCTCCTCGGCGTCTCTGTCGACAGCAAGTTCGTGCACAACGCCTGGAGAAACGTGGAATTGAAGGATGGTGGTATCGGAAAGATTTCCTTCCCGTTGCTCGCCGATGTCTCGCATAAAATGGCAGAAGATTACGGCGTTCTGCACCCTGAAGGCATGGCCTTCCGTGGCCTGTTCTTGATCGACAAG…
10	TGME49_218470	TGME49_chrXII:1,513,768..1,518,546(+)	protein disulfide-isomerase, putative	0.61	YES (1-28)	NONE	cl36828 ER_PDI_fam super family (136-824)	NRRVRT	878	96.62	MVVFRLTKRPTACTCVFLIYLFTTFIGADPGAAAGDADSSGAPQLDHGIRSSDPPVTRLIYRADGAAKALKLAKRQSAASKDQADNNAGSHSPAPVDHENLSGCTAEEGCSTTKPSGVKRKPEMLSTSVMSRGAISLTDDNYHDFMEAHSIVLVLYYAPWCYWSQRTSPEFDAAARVLAHDKTDPPVFLAKVDCTQHTQVMRKEDIQEYPTLKFFMHGHPKEYTGGRKRAEILKWLQENLDRDRIITSVNALEEVLASRQLGTLVVIAAQELPATSSVQDGDSASSGPSSTTTGGQISEESVDPASMQRALRLGRVQTGSNSEVNGPAQVSTAGNTASPPGGSLNRRVRTAGHSRGNTANQKDLLITSSDAAMNASKQLDRETFVKVSRMVGSDVLFGE…	2634	ATGGTGGTGTTTCGTCTCACAAAAAGGCCAACAGCCTGCACGTGCGTCTTTCTTATCTACCTCTTTACGACGTTTATCGGAGCTGATCCAGGAGCAGCAGCAGGTGATGCAGACTCTTCCGGTGCGCCCCAATTGGACCATGGTATTCGTTCCTCAGACCCGCCCGTTACCCGGTTGATCTACAGGGCGGACGGCGCGGCAAAGGCTCTGAAACTCGCAAAACGGCAGTCTGCTGCCTCCAAAGACCAGGCTGACAACAATGCTGGTTCTCATTCTCCCGCCCCTGTCGACCACGAGAACCTCAGTGGCTGCACCGCCGAAGAGGGGTGCAGCACAACGAAGCCTTCAGGGGTAAAAAGGAAGCCTGAGATGTTGAGCACTTCTGTGATGAGTCGTGGA…
11	TGME49_218530	TGME49_chrXII:1,474,434..1,477,619(+)	proteasome-interacting thioredoxin domain-containing protein	-0.04	NONE	NONE	pfam06201 PITH (6-153)	NONE	177	19.4	MEGTSLMSLIDKSKVECLNEDAQHSIRDIIEQTSKSAYLSSSNEDPQLLIKLGFTSPVKLSSLMIKSPPGSAAAGEVPTTIKLFTNNLAMGFSEAESEPPIQEVTLDENEVENGCTVPLRFVKFQTVSTLVIYVESNNGSDQTKISEIKVCGVPTEKLEMKEWKPVKESERLAPNDT	531	ATGGAGGGCACCAGCTTAATGTCCCTTATTGACAAGTCGAAGGTCGAGTGTCTCAACGAGGATGCCCAGCACTCCATCCGCGACATCATCGAACAGACATCGAAATCCGCCTACCTCAGTTCATCAAATGAAGACCCGCAGTTGCTCATCAAGCTCGGCTTCACTAGCCCTGTAAAACTGTCGTCTCTGATGATAAAATCACCGCCCGGAAGCGCTGCAGCCGGAGAGGTGCCCACTACAATTAAGCTGTTCACCAACAACCTTGCGATGGGGTTTTCCGAAGCAGAGTCCGAGCCTCCAATTCAAGAAGTGACTCTCGACGAAAACGAAGTTGAAAACGGATGTACAGTCCCTCTAAGATTCGTCAAGTTCCAAACCGTCTCCACTCTCGTCATTTAT…
12	TGME49_224060	TGME49_chrX:3,356,372..3,361,941(-)	thioredoxin, putative	-1.29	YES (1-18)	NONE	cl36828 ER_PDI_fam super family (97-588)	SKHAHE	622	68.95	MAPRTSLALLALYALVSTSSHLLPDSFPPSFSSLSLSGVSAAPREAGVVNVEEASSSGAARSDKSTKSYSAQQRQQTRENQLKVLESGAMTLSGLGTYKEFIASHPFVLVMYYAPWCYWSKATLPEFHAAAKILAHHEPPVILALVDSVEEEEIANHEDIREFPTLKFFIDGRSQAYEGRRHRTHLVHWVDTRLDRDKSLTSKQHLDEVMSNRDHGHLVIVGAFSESGYDAKAYVSVARRFGEDVFFGHVQDPALVNHLREHIRRLLGGEKVAADIERRLVSPPFIAVFSKHAHEPDVHMYTGNPSDVSALTTFVSRFRFPLVSIFDADRLPENFFTDGRPKAVLIVDSKRNPAAVAAVESEVSTDPIVRAFLEGARKHRHSVLAAVCGVTSAFEKHML…	1866	ATGGCGCCTCGCACCTCTCTCGCGCTCTTGGCGCTCTATGCGCTTGTGAGTACCTCCTCCCACTTGCTCCCCGACTCTTTTCCCCCCTCGTTTTCTTCGCTTTCTCTCTCGGGTGTCTCGGCAGCTCCTCGCGAGGCGGGCGTGGTGAATGTGGAGGAAGCTTCTTCTTCAGGTGCTGCTCGTTCCGACAAGTCGACGAAGAGCTACAGCGCGCAGCAGCGACAGCAGACGCGGGAGAACCAGCTGAAGGTTCTCGAGAGCGGCGCGATGACTTTGTCCGGCCTCGGGACGTACAAAGAGTTCATTGCGTCTCACCCGTTTGTCTTAGTGATGTACTATGCGCCGTGGTGCTACTGGTCCAAGGCGACGCTTCCCGAGTTCCACGCAGCGGCCAAAATT…
13	TGME49_225060	TGME49_chrX:2,546,941..2,553,097(+)	nucleoredoxin family protein	-0.9	NONE	NONE	cl00388 Thioredoxin_like super family (12-130) cd09212 PUB (156-248)	NONE	254	27.9	MSALERLLGPTLIGRGDRQVPTASIDSGVIGVYFSAHWCPPCRQFTPMLARRYQELKSLNKAFEVVFVSSDHDKASFDEYFGSMPWLSLPFDDRARKASLSQTYSVQGIPTLILIDSKGALVDRNGRQKVFDATFPLTLPDVVDAEVRGLTLEGVIDAISSDGNLSEEAKLTGYSTVVKILNNILSNPGDPKYLMLKKSNASVQARIGNRNFVKILKLAGFQETADAYKCGECPDTAKLRDVRDVVSSLMMSLS	762	ATGTCGGCGCTAGAGCGACTTCTCGGCCCGACGCTTATCGGGAGAGGAGACCGCCAGGTACCTACCGCCTCGATCGACTCGGGTGTCATCGGCGTCTACTTCAGCGCCCACTGGTGTCCACCTTGCCGTCAGTTTACACCAATGCTCGCGAGGAGGTATCAGGAGTTGAAGAGTCTGAACAAAGCTTTCGAGGTTGTCTTTGTCAGCTCCGACCACGACAAAGCTTCTTTTGACGAATATTTCGGGTCGATGCCCTGGCTCTCTCTTCCCTTCGATGATCGCGCTCGAAAGGCTTCGCTGTCGCAGACGTACAGCGTCCAGGGCATTCCAACTCTCATTCTGATTGACAGCAAAGGTGCTTTGGTGGATCGAAACGGACGACAAAAAGTGTTCGATGCA…
14	TGME49_225790	TGME49_chrX:2,038,334..2,041,690(+)	thioredoxin-like protein 2	1.98	NONE	NONE	pfam13905 Thioredoxin_8 (34-139)	NONE	189	21.66	MLAADCFFGPDVVKRTQQGNYVPVRPDHFAGVSVALFFAKAGHSKCAQIVPVVRQFYKTTNFSGEKAVIEIIYVSLDKDEQDFERVRALMPWCSVEYKSCLRKKLIERYRVPNGELAFGTVRIPSTAIPLLIVIGPNGEEAGRMNFQQSDEFVLQRWDYRFNKWPGSAQRLRTLNDATDPWKKRLPQNV	567	ATGCTGGCCGCTGACTGCTTTTTCGGCCCCGATGTTGTCAAGAGGACCCAACAAGGCAATTATGTGCCTGTTCGACCGGATCACTTTGCCGGTGTCTCTGTGGCTTTATTCTTCGCCAAGGCAGGCCACTCCAAATGTGCGCAGATAGTCCCCGTTGTCAGACAGTTTTACAAAACCACAAACTTCAGCGGTGAGAAGGCGGTAATTGAAATCATCTACGTCAGCCTGGACAAAGATGAGCAGGACTTCGAACGAGTTCGAGCTCTGATGCCGTGGTGCAGTGTTGAGTACAAGTCCTGTTTACGGAAGAAACTGATTGAGCGATACCGTGTGCCGAATGGCGAGCTTGCGTTTGGCACAGTTCGGATCCCATCGACAGCCATCCCTCTCCTGATTGTT…
15	TGME49_230410	TGME49_chrVIII:756,887..759,705(-)	peroxiredoxin PRX3	0.4	NONE	NONE	cd03015 PRX_Typ2cys (88-263)	SRKFHS	283	30.53	MAACLRAARLSLRQMEGLIEPSVRGRSSPLSMVRLLPSSSVSSSSPSPPSALSSPSAPSSPFVSAFQGLVSGKRAFSTADSPNGLCLVTRIAPDFTADAVMPNGEIQKVTLSEVYRSGSGVVLLFYPLDFTFVCPSEILAFNAAVDEFEALGFKVWGVSVDSAYTHQAWTRTAPAEGGIGQLRFPLVSDLDKTISRKFHSLLNNSVALRTLAIVDKTGTVRHLTVNDLPLGRSVEEALRVCEMIREVEKNGGKQVCPANWRRGEKMMHASFEGVKNYLGQLKN	849	ATGGCGGCTTGCCTTCGAGCGGCCCGTTTGTCTCTCAGACAAATGGAAGGCTTGATCGAGCCGAGCGTTCGTGGACGCTCTTCTCCTCTCTCCATGGTGCGCCTCCTCCCTTCCTCGTCCGTTTCGTCTTCTTCTCCGTCTCCTCCGTCTGCTCTGTCCTCTCCTTCTGCTCCTTCTTCTCCTTTTGTCTCTGCTTTTCAAGGACTTGTTTCTGGGAAGCGCGCTTTTTCGACGGCAGACAGTCCGAACGGACTCTGCCTCGTCACGAGAATCGCTCCCGACTTCACAGCCGATGCCGTCATGCCGAACGGTGAGATTCAGAAGGTAACTCTGTCGGAGGTCTACAGGAGCGGCAGCGGCGTCGTTCTGCTGTTTTATCCCCTGGACTTCACTTTTGTG…
16	TGME49_231430	TGME49_chrVIII:1,414,811..1,422,103(-)	oligosaccharyl transferase stt3 protein, putative	-3.45	NONE	YES (61-83; 147-169; 184-203; 216-233; 248-270; 283-305; 315-332; 344-366; 402-424; 431-453; 458-480; 503-525)	cl21590 PMT_2 super family (71-537)	NONE	753	84	MAGQDSSASGGGLAVAPSRRDAVSCENEEMDHFFQLDYLLGVVFHSKAARKIQTVGRRWSPVVEVAALLVIFVLCFCIRQFAVIRYESVIHEFDPYFNYRTTTYLAKEGFYEFWNWFDHETWYPLGRVVGQTLFPGLMSTSKLVYDFAHAIGFPVDIPGVCVFLAPFFSGLTAVATYYLTKQASGSAGAGLFAALFAGISPSYMSRSVAGSYDNEAVAIFAMVNAFFLWIRALDKGTMFSALLAALGTLYMVVTWGGYVFVINTVAVHMVALAVLGRVTARHVVVYNVFYVLMIIMCLNVPFVNFAAVSSSEHMACHGVFIMVNALAASWLVKDLLPAEAIKRLLKLLVLGLLAILLVVFVWLTATGRTSWSARSLTLLDPTYATKYLPIIASVSEHQP…	2259	ATGGCTGGGCAGGACTCCTCTGCGTCAGGGGGCGGCCTAGCCGTCGCTCCGTCTCGGCGGGATGCCGTCTCTTGTGAAAACGAGGAAATGGACCACTTTTTTCAGTTGGATTATCTTCTTGGAGTAGTATTCCACAGTAAAGCCGCGCGAAAGATCCAAACGGTGGGCAGACGGTGGAGCCCCGTCGTGGAGGTGGCTGCTCTTCTTGTCATTTTCGTTCTGTGTTTCTGCATTCGGCAATTTGCCGTCATTCGTTATGAGTCCGTCATCCACGAATTTGACCCCTACTTCAATTACCGAACAACGACATATCTCGCCAAGGAAGGGTTCTACGAGTTCTGGAACTGGTTTGACCACGAAACCTGGTACCCTCTTGGTCGCGTTGTCGGGCAGACCCTG…
17	TGME49_232410	TGME49_chrVIII:2,078,643..2,081,975(-)	thioredoxin-like protein 1	0.99	NONE	NONE	pfam13905 Thioredoxin_8 (70-178)	SHRAHM	220	24.9	MSQPVFASPLNVEKRRLNEERALMQAQKAGGEGVNIQLPPNYGDMDLILFPEGSLKNSNNTVIPQSHLKGKSVALYFADGADPKCASLLPFLLNYYRTMNEGGANQKIEIIFVSLDRDREAFESHRAHMPWLSIDLENPLTEILKRHFRVMKEYEVPTYGYGSRTGVPSVIVIGSDGREAQFLPICSGLEEGDRALLRWDWRNTKFASDQFHVRPTLLEQ	660	ATGTCGCAACCTGTGTTCGCGTCTCCACTGAACGTGGAAAAGAGGAGGCTTAATGAAGAGCGGGCTTTGATGCAGGCCCAGAAGGCAGGCGGTGAAGGTGTGAACATTCAATTGCCACCCAACTACGGAGATATGGACCTCATCCTTTTCCCGGAGGGCAGCCTGAAGAATTCGAACAACACGGTCATTCCTCAGTCCCACTTGAAGGGAAAATCCGTGGCTCTTTACTTCGCTGATGGTGCCGACCCGAAGTGCGCGTCTCTCCTCCCCTTTCTGCTCAACTATTACCGGACGATGAATGAGGGCGGCGCCAACCAGAAGATAGAGATCATTTTTGTTAGTTTGGATCGAGATCGCGAGGCTTTTGAGAGTCATCGAGCGCACATGCCGTGGCTCAGC…
18	TGME49_238040	TGME49_chrVI:19,374..28,820(-)	protein disulfide-isomerase domain-containing protein	-3.48	NONE	YES (43-65)	cl36828 ER_PDI_fam super family (706-1227) cl23835 Glyco_transf_90 super family (214-564) cd02995 PDI_a_PDI_a'_C (1254-1361)	NONE	1378	152.77	MGSRMKASGGPPGSKGGPLVRRHSGVLGYFSRASVLFKRLRRYVTVRSLSVAVLVFGVCYYVVQQRLLSVSRISFGAEGPGLAPAFNIPSRFFSLSLQSDKGTVTEDEKQALSGNEFSVSWSTSPRLSGGAKVTTQVVNKQDGTFLLRYTLHDDIPAGYSLTGKLLYAGKKPEKSIVEPFVFKLDGPVHPATCQCPQPAHEWKQALACSHTLPRQLQRDLSRFPIIDLDRLRKDGPAFAAPNTLRTVIHYVIKNNQIFRRHFGPLPGFQYFMDNVLLYLAAAVKLPDVEFLMNLGDWPLEKRGADEGALPLFSWSGSDDTLDIILPQWDVVKTSTAFGKSDPDLLTVQAGSLVPLAKRIPKALFRGRDSNPVRVKLAELARAHSDLLDVAITSWENDTH…	4134	ATGGGAAGTCGAATGAAGGCGTCTGGCGGGCCGCCAGGGTCTAAAGGCGGCCCTTTGGTGCGTCGCCATTCAGGCGTTTTGGGGTATTTTTCTCGGGCGAGTGTGCTCTTCAAGCGTCTGCGGCGCTACGTGACAGTTCGTTCGCTTTCTGTTGCCGTCCTCGTCTTCGGCGTCTGCTACTACGTCGTGCAGCAGCGGCTGCTAAGTGTCTCGCGGATCAGCTTCGGGGCAGAAGGCCCAGGACTCGCCCCCGCTTTCAACATCCCATCTCGCTTCTTCTCGCTCTCGCTGCAGTCCGACAAAGGCACAGTGACAGAGGACGAAAAACAGGCGCTCTCGGGAAATGAGTTCAGCGTCTCGTGGTCGACGTCACCTCGCCTGTCTGGAGGCGCAAAGGTG…
19	TGME49_238070	TGME49_chrVI:46,647..49,119(+)	glutaredoxin domain-containing protein	-0.65	NONE	NONE	cd03028 GRX_PICOT_like (139-228) cl28440 PTZ00062 super family (8-237)	NONE	238	26.16	MAGCVQMLKNGDEATAFRKANGQRALLFVQAAHGPSQQMQEVFENFQEDFPTVAFGVVDVASNKCFAHANGVTEVPTTIFYEDGELLGRLVGALPAVVAKALTAWTNAGRSTLVSSLRDLQPSHQPPSKDTAVSLEERLSSLVNSHPVMVFMKGKREAPFCRFSKQLMGIFAEKRLVHFGAFDVFDDEEVREGLKKFSNWPTYPQVYVKGELIGGVDIIRALCEDGSFNEVFPPEAFA	714	ATGGCGGGCTGCGTGCAGATGCTGAAGAATGGCGACGAAGCCACTGCCTTTCGAAAGGCCAACGGCCAGAGGGCGCTTCTCTTCGTTCAAGCCGCCCACGGACCCTCCCAACAAATGCAGGAAGTCTTTGAAAACTTTCAAGAGGATTTTCCGACCGTCGCATTCGGCGTTGTGGACGTCGCGAGCAACAAATGCTTTGCCCACGCGAACGGCGTCACCGAGGTTCCCACAACAATCTTTTACGAAGATGGAGAACTCCTGGGGAGACTCGTGGGGGCGCTTCCTGCCGTAGTCGCGAAGGCTCTGACGGCATGGACGAATGCAGGACGTTCGACTCTCGTGAGTTCTCTGAGAGATTTGCAGCCTTCTCACCAGCCACCCTCGAAAGACACTGCAGTT…
20	TGME49_240500	TGME49_chrVI:1,296,206..1,298,438(+)	hypothetical protein	0.91	NONE	NONE	pfam06201 PITH (149-285) cl32772 PRK12495 super family (58-127)	NONE	293	32.03	MANIDSTAANTNRMREHMSMKQMQAGKQQEQEEDLCMCYNVVNFKLSVCLNQLEPTKQVPCQTEEESGTSQPPSAEGAGSLCEGSAESETTHQAKPCADTSAAPEAEAYSRPEASSGSGTSPSNSSGAIDSRNSVVLATLQDVLLANPTDKCLVSDVDEQLLINVFFNSPVRITSMAIRSTAPPANFDWRKPSTTDDDEDLPEEGTISEPKLMKVYSNNTNLDFSTVYDETPAQVITLTPGQLKGEERLLLRGSKFQRCSSLHIFIEKNQANSIHTFINRISLYGYVNKNYAS	879	ATGGCGAACATAGACTCTACTGCTGCCAACACCAACCGTATGCGCGAGCATATGTCAATGAAGCAGATGCAAGCTGGAAAGCAGCAGGAGCAAGAAGAGGACCTTTGCATGTGCTATAACGTGGTCAACTTCAAGCTCTCCGTCTGCCTCAATCAACTGGAACCTACTAAACAAGTCCCCTGTCAGACAGAGGAGGAATCAGGAACCAGTCAACCCCCCTCCGCGGAAGGCGCAGGGTCACTCTGTGAAGGCAGCGCTGAGAGTGAAACTACACATCAAGCGAAGCCGTGCGCCGACACTTCTGCTGCACCAGAGGCGGAAGCCTACAGCAGGCCTGAAGCGTCTTCGGGCTCTGGAACTTCTCCTTCCAACTCATCAGGGGCGATCGACAGTCGCAAC…
21	TGME49_247025	TGME49_chrXII:3,112,258..3,116,088(-)	PITH domain-containing protein	1.54	NONE	NONE	pfam06201 PITH (55-243)	NRKVKL	255	28.4	MDKRDFAGIPRASATGKASDAGELEVDEHHREEYLFSGLQHNAKFQVNERLCVNLFEHFVDWTNVHCLNDSCQEPFPSRDWRAGRPRKGQRFVSSADDAQLIIHIPFNRKVKLMGISLGIHPDQVQHGPSVIHLYKDLPTFDFSDAVSVKPLHTLHLLPEDLCRSHDSTAQSPKPGNSGSKRGSSPFNSSTLGPIASARNLPPTAVPLPALLFGVTSSLWLFIEENQGGKDVTKISTMQVWGVPLQDMDVKHIRR	765	ATGGATAAACGCGATTTTGCAGGTATTCCCCGGGCGTCTGCAACTGGAAAAGCGTCTGATGCAGGGGAACTGGAGGTAGACGAACATCATCGGGAAGAGTATCTGTTCTCCGGTCTTCAGCACAATGCTAAGTTCCAGGTCAATGAAAGGCTGTGTGTAAATTTGTTCGAGCATTTCGTGGACTGGACGAATGTGCACTGCCTGAATGACAGTTGCCAGGAACCGTTCCCGTCTCGTGATTGGAGAGCTGGCAGACCTAGAAAAGGACAACGTTTCGTGTCCAGTGCAGATGATGCTCAGCTGATTATTCACATTCCATTCAACCGCAAGGTGAAACTGATGGGTATCTCCCTCGGAATCCACCCAGACCAGGTGCAGCACGGGCCATCTGTCATCCAC…
22	TGME49_247350	TGME49_chrXII:3,275,463..3,279,180(-)	thioredoxin domain-containing protein	0.8	NONE	YES (31-53; 207-229)	cl33185 PTZ00443 super family (61-227)	AKRFKI	248	26.94	MLGSANGAAIVSSAMKKMQVCRQNRRQRRSATCLAAGVGILALIALSVFAAAAPATPPPAVKELTDATFEHDTQASTGATTGHWFVKFYAPWCGHCKAMANAWEDLAKALSGKINVAKLDATSNSITAKRFKIQGFPTLYYLANGKMYEYRGERSVEKLKAFAEGGWKSVEGETIPSPLTTFDVLKDELISAFLQLQGIVYHAPLPFFLLFFIGMFSGILLMCLCSLCSSKKEQKRSAVASRSVKKKD	744	ATGTTGGGATCTGCAAACGGTGCTGCTATCGTCTCGTCCGCAATGAAGAAAATGCAGGTCTGCAGACAAAACAGACGCCAAAGGCGTTCTGCCACTTGTCTTGCGGCTGGTGTGGGTATCCTTGCTCTCATCGCACTTTCCGTCTTCGCCGCAGCCGCCCCGGCAACGCCCCCACCTGCCGTCAAGGAACTTACTGATGCCACTTTCGAGCATGACACCCAAGCTTCTACGGGGGCTACCACGGGCCACTGGTTTGTCAAGTTCTACGCCCCGTGGTGTGGCCATTGCAAAGCGATGGCCAATGCATGGGAGGACCTGGCTAAAGCGCTGAGCGGAAAAATCAACGTGGCAAAACTCGACGCAACCAGCAACAGCATCACTGCGAAACGCTTCAAGATT…
23	TGME49_247580	TGME49_chrXII:3,424,085..3,426,495(-)	glutaredoxin 3	-0.07	NONE	YES (12-34)	COG0278 GrxD (180-301)	GKRTHE	312	34.25	MMGSECVRRQALCAVLAFLVAACTVGFCCGVHAIQKTLHGKDALHITAFLFPPKHAYRGNTIRRAPADTSSYTRRLSPTSSGATWTSMRQAPTADLESSTELFLNPKNVHSLLNFASASSHSYAHIPSFDEEYQSSSISRRTISPVATDHFSGKRTHEGTLQGSSDRGGGEEANRDERLRARVERLVQSAPVVLFMKGTPKDPRCGYSRAIVEILQLAASEEPSLSGCDTTDPSPSSSLPEGFFRAVDVWEDLELREALKRYTNWPTVPQLFIEHQFVGGTDIAAEMFRDRSLHQALSRAGKMFADGARDAL	936	ATGATGGGTTCAGAGTGTGTGCGACGACAGGCTCTGTGTGCAGTGCTAGCTTTTCTCGTTGCCGCTTGCACAGTAGGTTTTTGCTGTGGTGTCCATGCCATTCAAAAGACGCTTCATGGAAAAGATGCCTTACACATCACGGCGTTTCTTTTTCCTCCGAAACATGCCTACCGGGGCAACACGATTCGGAGAGCCCCCGCTGACACCAGTTCATACACGCGCCGGCTGTCACCCACTTCCTCAGGTGCAACGTGGACGTCTATGAGGCAGGCGCCTACTGCGGACCTTGAAAGTTCGACAGAATTGTTTTTAAACCCGAAAAACGTCCACTCTCTCCTCAACTTCGCTTCTGCTTCTTCGCATTCCTACGCACATATCCCTTCGTTCGACGAAGAATAC…
24	TGME49_247660	TGME49_chrXII:3,464,135..3,469,231(-)	thioredoxin domain-containing protein	1.04	NONE	YES (10-32; 53-75)	cl36508 PTZ00102 super family (139-423)	FKKSKI	635	72.12	MCSGLLSCRWTPLIPHTNYFARGFLLCLLRFAMTGQFKAVASVLPGRSRQRFVNFRFLLVACFTGLTVTFHGLDIRSASDTFAIPWQLRVFVAEAAVKRKRVLHAVRDPVTGKVIYPDKKLLSDNTKTAGSPASYAPPIPQLDKASFSSFLDERGQVLVYFYGDERCAKCKATGPEIEDINRGLVKYFFSTSLAQVDVSKHPELAEDQDVTQVPALVFYAEGSKSVPEQYRGKLRANRVFDWLRRQDGSFYRDLAAVRRQQKAPMSVDDEERILKKAAANSPFTTVISYTVPGSPKDKLIKAIAHEGDAMRGTLFHFIPVADFKKSKIEIYKAKLPYDLYEDEDIIDYAAQKWSKNEIKRSIYAAFDRTIYPDTDEYVDNLAKTKALATILHDDKTSDY…	1905	ATGTGTAGCGGACTTCTGTCCTGCCGATGGACACCTCTCATCCCTCACACAAATTATTTTGCTCGTGGTTTCTTACTTTGCTTGTTGCGTTTTGCAATGACTGGGCAATTTAAAGCAGTCGCAAGCGTCCTGCCCGGCAGGTCGCGACAGCGCTTTGTGAATTTTAGGTTTCTACTGGTAGCATGTTTTACTGGCTTGACTGTCACCTTTCATGGCCTGGATATCAGGTCCGCTAGCGATACCTTTGCCATTCCGTGGCAACTCAGGGTTTTTGTGGCCGAGGCAGCCGTGAAGCGGAAACGTGTCTTGCATGCAGTACGTGACCCAGTAACAGGAAAGGTGATCTATCCAGATAAGAAACTCCTTTCAGACAACACGAAGACAGCAGGCAGTCCAGCA…
25	TGME49_249270	TGME49_chrXII:4,417,115..4,423,325(+)	protein disulfide isomerase-related protein (provisional), putative	-4.56	YES (1-24)	NONE	cd03001 PDI_a_P5 (170-276) cl00388 Thioredoxin_like super family (32-134; 287-405)	NONE	428	46.98	MALAQTQHLALLLAVLSVLTGAQAGLYAPNGPVKVLSGQQFKEQVVGSNDLFIVEFYADWCGHCQRFAPEFEKAAKALRGIVTLVAVSDQSAMGEYGVQGFPTVKAFVGRGGKPPKTFDYNQGRDAASLIEFAVMHAGKLARARLAGKIDAGTDAKPSEKAGSPEKETSDVIELTDGNFNQLVMKDDKSVWFVEFYAPWCGHCKALAPTWEEVATALKGKVKVGKVDATVEKVLASTYGIRGFPTLKLFPAGEKSVGLVKDYEGARTTEALLKYAMEFFSVNVTTEQLLNESQFRKACGDQLCVLAFLPHILDSKTEKRNEYLATLNRVVRASFHMPIAFFWSQGGDQYEFEEQLNLAFGYPAVVAVHLSKGKYAIHRGDFSQESINTFLTQLLAGKAP…	1284	ATGGCACTTGCACAGACGCAGCACCTCGCGCTTCTCCTCGCTGTCCTCTCGGTCCTCACTGGCGCTCAGGCTGGACTCTACGCGCCCAACGGACCTGTAAAGGTTCTCTCTGGTCAACAGTTCAAGGAACAAGTCGTCGGCTCCAACGACCTCTTCATCGTCGAGTTCTATGCCGACTGGTGCGGACACTGCCAGCGCTTTGCGCCTGAATTCGAGAAGGCAGCGAAGGCTCTTCGGGGCATTGTCACTCTCGTTGCGGTCTCAGACCAATCTGCAATGGGAGAGTATGGCGTCCAAGGCTTCCCCACTGTCAAGGCCTTCGTTGGACGAGGTGGAAAACCCCCAAAGACGTTCGACTACAACCAAGGAAGAGACGCGGCGTCTCTCATCGAATTCGCG…
26	TGME49_255480	TGME49_chrVIIb:4,791,431..4,793,572(+)	thioredoxin domain-containing protein	-0.61	NONE	YES (70-92)	cl36828 ER_PDI_fam super family (204-420)	GRRHSLRV	442	50.7	MEDPGGLPHSEMGVSWYAPNTNGVIHVSEQKAKVQMRSRSDCNVAEMDHARNEETGKGGARRGRRHSLRVVWWILLFCTFCVFIVFNPYVSSVLFPGVSRVLRTRDAGNASVLESHSSLVGDAFHKSQQEAPEGTPRPEPRRPAMRRGIKYYHWSHKVSSQLQRQQPGIIFFLFYDEKQPADGGQTAEQKQEEDSKHGSGALGNSVEQVLSDFQDLAVDFSSQPIFHVTVAKSLMHHWGYVLPEGSEERLPLALIVEMNKGWKKFILNDRHLNYEKMRNFEEQYFMGKLSPYLRSEPASTVDSPEQHVVVPLVGDTFRKNVVESKHDALVLFYAPWCGFCKRFEPRLRRLAAEFAKIRSIRFYKMDVTKNDIDHPHTRVERVPHVVLYLREKKLEIPIK…	1326	ATGGAAGATCCGGGCGGTTTGCCCCATTCTGAGATGGGAGTTAGCTGGTACGCACCCAACACGAATGGGGTGATTCATGTCTCCGAACAGAAAGCAAAAGTCCAAATGCGCTCCAGGTCAGACTGCAACGTGGCAGAAATGGACCATGCGCGTAACGAGGAGACGGGAAAGGGCGGCGCGCGCCGAGGCAGAAGACATTCTCTTCGCGTCGTGTGGTGGATCCTCCTTTTTTGCACTTTCTGCGTATTCATCGTCTTCAATCCATATGTTTCTTCCGTTCTGTTTCCGGGCGTCAGTCGAGTGCTCAGAACACGCGATGCCGGAAATGCTTCTGTTTTGGAGAGTCACTCGTCTCTCGTTGGTGATGCCTTTCACAAATCTCAACAAGAAGCACCGGAA…
27	TGME49_257440	TGME49_chrVIIb:4,044,319..4,048,422(-)	SCO1/SenC protein	-3.48	NONE	YES (329-351)	cd02968 SCO (374-515)	TRKFRV AKHIKQ	543	58.6	MSAQNALSGIAGSLRGLRAAGGKAGLPSLRLPSFASACGRERFGSFSRKSVWPQKPMASVCSSAASIPSHSECSARILACGSMPQMGNKIGSLSPLGNCRSSVPALTLASARFHADCSRRAVVSRGTAVQKGRSQEGCLRGHSYGLFTSVNGGCRRSPTVSVSGMPFLPNSKQATAFVYYPSALTKKAIPSQMRTILSQTSSPRNPGLFTRGILGRKPAYFFFSTSAGLSGASSSAGSSSLPHSSGAATSSPPRALRVSVPLTSYPRSGGRLLSPSLSLPFCSSAQRPSESASESGTPRLRMPPRVEPDADERRVQEKVAESIKRGGNVFPWRAALLACCACITIACAVVVQGERRRRAQAVRTESDTVGKPLLGGPWTLVDMHGRVRGSEEFEGAYQL…	1629	ATGAGTGCTCAGAATGCACTTTCTGGTATAGCTGGCAGCCTTAGGGGGCTCCGTGCTGCTGGCGGAAAGGCAGGTTTGCCGAGCCTTCGTCTGCCCTCATTTGCATCCGCTTGTGGAAGGGAAAGATTCGGTTCTTTCTCCCGCAAAAGTGTGTGGCCCCAGAAACCTATGGCATCAGTTTGCTCTTCTGCGGCGTCTATTCCTAGCCACTCTGAATGTTCCGCAAGGATACTGGCTTGTGGCAGTATGCCTCAAATGGGAAATAAAATCGGTAGCTTGTCTCCGCTCGGCAACTGCCGTTCGTCTGTTCCTGCTTTAACCCTGGCTTCTGCTCGATTTCATGCCGACTGTTCAAGGCGCGCAGTCGTTTCTCGTGGTACTGCTGTCCAAAAAGGAAGA…
28	TGME49_258826	TGME49_chrVIIb:3,162,547..3,165,925(+)	hypothetical protein	-3.88	YES (1-33)	YES (892-914)	cd02961 PDI_a_family (80-134)	LRRQRE LKRGKW ERHSKV	1014	111.84	MWRSSPLPRSFPRLLLALASLCCLYLPPPPVYVRPCNSFTQRASSAPSFAVASPLSAGDEEASPVLDLSPNDLQTLLEIENEGSHVKRRPLLFVAFVAPWCGHCRALHGPFHDAAEVYVHQIHALRASRHRALAAFRSEAARAVAEAEASAAAAETRLLSLKQQTLEEDVQKAEAEAVKARQAVAALKRRLGEEERRLQLEDSRSRDVYPDVLFGRFDCFASREAETICQSAFQVDRYPTLLLLRSLADLGGAALARASREDQPKFPAARVSAYPAGRPRTSAAIVDFLLKATADHASLVASLSPQEREGNGFFSWLSRRLEGESVRIVSGAEELRVLLRPASADFHVTDVSFLLCLATRENGALSAPLEQVHAAVELFAGVAKRENAVRHFLVTLDAQ…	3042	ATGTGGCGCTCTTCTCCTCTTCCTCGTTCCTTTCCGCGCCTTCTTCTCGCTCTCGCCTCTCTCTGCTGTCTCTACCTCCCACCTCCTCCGGTGTATGTACGCCCGTGCAACTCATTCACACAACGCGCCTCGTCTGCCCCCTCCTTCGCCGTCGCTTCGCCGCTTTCAGCTGGCGATGAGGAGGCAAGTCCCGTCTTGGATTTGAGTCCGAACGATCTGCAGACCCTCCTGGAAATTGAGAACGAAGGCAGCCATGTGAAACGCAGGCCGTTGCTCTTCGTCGCCTTCGTGGCACCCTGGTGCGGCCACTGTCGCGCGCTCCACGGCCCGTTCCACGACGCAGCTGAGGTGTACGTACACCAGATTCACGCGCTGAGAGCGAGTCGCCACAGAGCGCTC…
29	TGME49_262960	TGME49_chrVIIb:896,344..899,763(+)	U1 snRNP-associated protein Usp106, putative	1.1	NONE	NONE	cl44500 LUC7 super family (2-229)	CKKTHS VKRCKL DKKSRS	394	44.78	MEEMRAQLAALMESIKAQPTDFTDPEVCKYFLTGLCPHDLFENTESGLYIKGYRFSLGPCKKTHSEELRARYMEARKTRRYGYEELSIQIVKQLIEEAERKVEKGQMRSDEGHIAPPEHVRQRLMAEVKALDDDIDEKLRKVDVLTEQGDHDAAANLGEVVASLQVKRCKLLFKGAEGTPQKLRPCDVCGALLSVFDTDKRLDEHFQGRIHVGFQKLRNILKKHLEYIASAPLPDASLRPQTMPSGTLSVNAMMAVNQIITPPPQRVDPAAIAAIARAQVQLPPPPPQPPAPAVNTVAVSAPPAVPASTNEERGRSRSRSADDKKSRSRSRDHDRKKKSRKRSHSRRRSKSRDRKRSSSKHKKHHSDKERSRDRDRRKDDHKEKHRHKGSKSRK	1182	ATGGAGGAGATGCGGGCACAACTCGCGGCCTTGATGGAAAGCATCAAGGCCCAACCGACTGATTTCACGGATCCGGAAGTATGCAAGTACTTCTTGACCGGTCTCTGCCCTCATGATCTGTTTGAGAATACGGAATCTGGTCTCTACATCAAGGGCTACCGATTTTCTTTGGGCCCATGCAAGAAGACGCACAGCGAAGAACTGAGAGCGAGATACATGGAAGCAAGGAAAACGAGACGCTACGGATATGAAGAGCTGTCGATCCAGATCGTCAAGCAGCTCATCGAAGAAGCTGAGAGGAAGGTGGAAAAGGGGCAGATGAGGTCTGACGAAGGGCACATCGCGCCCCCTGAGCACGTTCGACAGAGGCTCATGGCGGAGGTGAAAGCTCTTGACGAC…
30	TGME49_266120	TGME49_chrIX:1,288,232..1,292,893(-)	thioredoxin-dependent peroxidase TPX1/2	-0.62	NONE	NONE	cd00340 GSH_Peroxidase (150-311)	NONE	333	37.22	MLPLCASSQMYLGQECLSCPVLPRLCLATCLGALYGRAFWRTNKRTAGHGKKWLGAHGKEKFHCFSGSFFLAKTLTSAKSFFGRFSSLVPPSVFTTPRKQSAFRFSHLIPTRSPLSAQYPGLKFLSSFSFLRMGIGGSRAAFAPDQIPVSFSTITFNDIYGVQRSLGEWDGKVKIVVNVASNCGLTKAHNKEFIELREKIGTDAFEILAFPSRQFANQEFADIAETQQFCERVKIPFPVFTTSDVNGPETNPVFLYCKWNSDSFYHPVKNSKSAKLSDIGWNYGKFLVDKDNGVYKYYGPRTKPLEMEEDIRKLIAGQAKGMKRNAAGELKPL	999	ATGCTTCCTCTCTGCGCGTCTTCTCAGATGTATCTCGGACAGGAGTGCCTGTCTTGCCCAGTGCTGCCGCGTCTTTGCTTGGCTACATGTTTGGGGGCGTTGTACGGTCGCGCTTTTTGGCGGACAAATAAACGGACTGCTGGTCACGGCAAAAAGTGGCTCGGCGCGCATGGAAAAGAGAAATTCCACTGCTTCTCCGGGTCGTTTTTCCTTGCAAAAACACTGACTTCCGCGAAGTCTTTCTTCGGCCGGTTTTCCTCCTTGGTTCCCCCTTCTGTGTTTACGACTCCGCGAAAGCAATCTGCATTTCGTTTCAGCCACCTGATTCCCACACGCAGCCCACTTTCAGCGCAGTACCCAGGCCTCAAGTTCCTCTCCAGCTTTTCTTTTCTCAGGATG…
31	TGME49_266130	TGME49_chrIX:1,280,702..1,283,879(-)	peroxiredoxin PRX2	1.44	NONE	NONE	cl00388 Thioredoxin_like super family (95-248)	NONE	278	31.64	MESPTTLTEERADVPAANIGAALEQPDEVPHLSPVIRQVDIIEEKTSGDDNERFVKIVVKDFEGQERGTFCSDPEVIPVFGPGNIPAAFVTIRTRDLDGNEHVMEEYDGKVKLITNVASLSKDARKTYDELRQIYDRFLPQGFEILAFPCQQYVPEEYVHTEDIKTFLADHNVGFPVFEMTAVNGPETHPVFLYCKWNSDEFYRDGQLNNLTGHFGKFLLDRDNRVYKFYPPDTNPLRLVEDIKKLLNGELTGKIRGPDGKLYHQPGTVSQENQTTWS	834	ATGGAATCCCCGACTACCCTCACCGAAGAGAGAGCTGACGTGCCAGCAGCCAATATCGGGGCTGCTTTAGAACAGCCAGATGAGGTCCCCCATCTCAGCCCCGTCATCCGGCAAGTTGACATCATAGAAGAGAAGACATCCGGAGACGACAACGAGAGATTTGTGAAGATCGTTGTGAAAGATTTCGAAGGGCAGGAGCGGGGAACGTTTTGTTCCGACCCTGAAGTCATCCCCGTTTTTGGACCGGGTAATATTCCTGCTGCTTTCGTTACCATACGAACTCGTGATTTGGATGGAAATGAGCACGTGATGGAAGAATATGACGGTAAGGTGAAGCTCATTACGAACGTCGCATCGCTATCTAAGGACGCAAGGAAAACTTATGACGAGCTACGGCAG…
32	TGME49_266620	TGME49_chrIX:1,070,589..1,073,930(-)	thioredoxin CTRX1	1.28	YES (1-19)	NONE	COG3118 CnoX (100-174)	NONE	207	22.69	MICIGPVCVPIWQLGIVGAFLLKPLKDFATYAYSRCCKHRAHSAHTGAQGLNAENVQLFRMTDAALKSTGGEHPSQAVSVHSDSELAALRTRLSNGPKRQIVFADFGATWCQPCKAMSPFFEALSGFYEGTFLKMDVDECPDSADDAAIQALPTLCVMVPSEGKWEVIARAVGANRRDWENLVATHSMPRQADSRSSNEYNESEKDK	621	ATGATTTGCATTGGTCCTGTCTGCGTGCCTATATGGCAGCTGGGCATCGTCGGGGCATTTCTTTTGAAACCTCTCAAGGATTTCGCGACTTACGCGTACAGTCGATGCTGCAAGCACCGGGCACACTCCGCGCACACCGGAGCACAAGGGCTGAATGCAGAGAACGTGCAACTGTTTCGGATGACGGATGCAGCTCTCAAGAGCACAGGAGGCGAACACCCGTCCCAAGCGGTGTCTGTTCACTCTGATAGCGAGTTGGCTGCGCTTCGAACACGATTGTCAAATGGCCCCAAGCGGCAGATTGTTTTTGCTGACTTCGGCGCTACGTGGTGTCAACCGTGCAAAGCAATGTCCCCCTTTTTCGAGGCGCTTAGTGGCTTTTACGAGGGGACGTTCTTG…
33	TGME49_268730	TGME49_chrVIII:6,339,187..6,341,280(+)	glutaredoxin 1	-2.13	NONE	NONE	cl43086 GrxD super family (169-272)	NONE	289	30.76	MSFPSSFAKSVLGLYLRKNCTAMNCQLSSIAWDVVGPPLTVARTRCAGLPKSVSGLSNWNSGQQRRLSLGRKALHSSNRRSPANPLLGQIRPQPPCIVTGAPVGGYSPLLTRRFLGNLAARNLGTNFVSRSGATLLFLATPTRLNGTVAAASQPTNAADRPTTSSAEEEDLKKKLDDLVKSTPVVLFMKGSPKAPMCGFSARAVGILNSLDVDEYTFVNILQYPDVRALAKKHFSWPTYPLLIVGGEVVGGVDIMDELNKTGELGEMIRQAVKGSECAAVQPAGGHSKP	867	ATGTCTTTTCCCTCCTCTTTCGCAAAATCTGTGCTCGGTTTGTATCTCCGAAAGAACTGCACAGCGATGAACTGTCAACTTTCGAGCATCGCTTGGGATGTCGTCGGCCCTCCACTGACGGTAGCGCGCACTCGCTGTGCCGGTTTACCGAAGTCGGTGTCGGGGCTGAGTAACTGGAATTCGGGGCAACAGAGGAGGCTGTCTCTCGGAAGGAAGGCACTCCACTCTTCGAACCGTCGTTCCCCCGCAAATCCACTTTTGGGACAAATACGACCGCAGCCACCCTGCATTGTTACCGGCGCGCCGGTGGGAGGGTACTCGCCCCTGCTTACCCGGCGGTTTCTGGGGAACTTGGCAGCTCGTAACCTAGGCACGAACTTCGTTTCTAGAAGTGGCGCC…
34	TGME49_269950	TGME49_chrVIII:5,502,063..5,507,964(-)	dense granule protein GRA61	0.44	NONE	NONE	cd02961 PDI_a_family (72-163)	LHRVRS QRKVRL	944	104.68	MIGLFSSHFLRRHKMAGRASVVVSLLFSASLWSLLSRVDGAPANLSPAAHRAVPAVISEHPFGTSPVHMATSASGFREFVAQHLTAGDVVIVLFFSRHCPHCIRFKVTYRRLADRLGQRVKTEKNGAFFAAVDAGAAQVTDQEDSIWDILREFRVSFIPDVRLLVPLHRVRSAADEDGAELKNESPGTAKELGPDYGSLAAWTLQVSHHEMSEDGIDTLLRTYIETTGLDKLEENDEQFSEKRRSRQEILESNLKLLEAVCPTTEFPPAPVGSPVPALCRGGERWSPDAERVSGETPGNRLHDALAVFLHVLRRWIVASDSSLHLSLEKELALARFLELALYALPGKAIKGAIFRLLLHLRTLGSGLQPLPQSLLSREEFHAALEKASRMGEAGADENA…	2832	ATGATAGGTCTCTTTTCTTCTCACTTTTTGAGGCGTCACAAAATGGCGGGTCGCGCGAGCGTCGTCGTCTCCCTGCTTTTCTCCGCTTCGCTGTGGTCTCTTCTCTCCCGCGTCGATGGAGCGCCTGCGAATCTATCCCCCGCGGCGCACCGGGCTGTCCCTGCGGTCATTTCTGAGCACCCGTTCGGCACAAGCCCCGTCCATATGGCGACGTCCGCGTCAGGTTTCCGCGAATTCGTCGCGCAACATCTGACGGCGGGGGACGTCGTCATCGTCCTGTTTTTCTCGCGGCACTGTCCGCACTGCATCCGCTTCAAGGTTACCTACCGCCGCCTGGCAGACCGGCTCGGCCAGCGCGTCAAGACCGAGAAGAACGGCGCCTTCTTCGCAGCCGTCGAC…
35	TGME49_270120	TGME49_chrVIII:5,392,780..5,396,560(+)	thioredoxin-like protein TLP1	-1.61	NONE	NONE	cd02947 TRX_family (78-174)	NONE	178	19.84	MLALRRGAATLLAPRSRFFSSVNSFSSFSASSLFSWRQRFSLGATGILQRQTATADIRNRFCGDFQVRTIVNRVKKAEDFQKVTDSEEDCSVKVVQFSASWCGPCRQVTPTIEGWSEKMPASEVQFFHVDIDECPELAEEYDISSVPTFLFFKNGKKVNTVVGGNTAKIEEAIKTSAN	534	ATGTTGGCACTTCGGCGCGGCGCAGCCACTCTGCTGGCTCCTCGTTCGCGTTTTTTTTCTTCCGTCAATTCCTTCTCCTCTTTCTCTGCGTCCTCTCTCTTCTCATGGAGACAGAGGTTTTCTTTGGGGGCTACTGGCATCCTGCAGCGACAAACGGCGACCGCCGACATCCGGAACCGCTTCTGCGGAGATTTCCAAGTTCGAACGATCGTCAACCGCGTGAAGAAGGCGGAAGATTTCCAGAAAGTGACCGACTCTGAAGAAGACTGTTCAGTGAAGGTGGTCCAGTTCTCTGCCTCCTGGTGTGGGCCTTGCCGCCAAGTGACTCCAACCATCGAGGGATGGAGTGAGAAGATGCCGGCCAGCGAGGTCCAGTTCTTCCATGTGGATATCGACGAG…
36	TGME49_270140	TGME49_chrVIII:5,387,262..5,391,272(-)	splicing factor DIM1, putative	-4.93	NONE	NONE	PLN00410 U5 snRNP protein (1-142)	RKGRG	142	16.89	MSYMLQHLHSGWQVDQAILTEEERLVCIRFGHDYDPECMKMDEQLYKVAEDVKNFCVIYLVDTTEVPDFTTMYELYDPVTVMFFYRNKHMMIDLGTGNNNKINWALNNKQELIDIIECIYRGARKGRGLVISPKDYSTKYRY	426	ATGTCGTACATGCTCCAGCATCTTCACTCTGGCTGGCAGGTGGACCAGGCCATCTTGACGGAGGAGGAGCGATTGGTGTGCATCCGCTTCGGGCATGACTACGACCCCGAGTGTATGAAGATGGACGAACAGCTCTACAAGGTTGCTGAAGACGTGAAGAATTTTTGTGTCATTTATCTTGTAGACACCACAGAGGTCCCCGATTTTACGACGATGTATGAGCTCTACGACCCCGTCACCGTCATGTTCTTCTACAGAAACAAACACATGATGATTGACCTCGGGACAGGTAACAACAACAAAATCAACTGGGCGCTGAACAACAAGCAGGAGCTGATCGACATCATCGAGTGTATCTACAGAGGCGCCCGAAAAGGCCGAGGACTGGTAATTTCTCCG…
37	TGME49_271760	TGME49_chrVIII:4,403,600..4,413,113(-)	seryl-tRNA synthetase (SerRS2)	-2.84	NONE	YES (13-35)	cl36828 ER_PDI_fam super family (283-845)	NONE	853	91.8	MADDGRTLGFLSFFSSCLLLNRVSLLSLTLLIFLLHLHAGTVRPATPERLSQPRSSVFLFVSARASSPDPTSSLRVPNRLAAPSSVSSPSSSKTPEASVSGGQQSCASSPSSVAASLEAFASLFVSSRLDGDSSSSSGVQTVPFASSGASPQPAHSILSVHQAPVGVLSSALLPPSEDGTSHEEPPLTREASPSVSASLPSPTSISSSPSSSSSTSTVSPSPSSDSASPSTVSASASPSASSLSSSSVSSSSSSALSKAAPGTETPSGETGKEKDVDLEGEDSVLISVNAGNFDRFLRAEERLVVFFYVPWCERCQNLFPEIYDAALRLRRLDPPIRVATVDSAGQEELARRLKAGAAPCVKLVRLLPAASPSSPASAQETNGGSRAALEAARREGAAL…	2559	ATGGCAGATGACGGCAGAACGCTCGGCTTTCTGTCCTTTTTCTCCTCGTGTCTTCTACTGAATCGCGTCTCTCTGCTTTCTCTTACTCTCCTCATCTTTCTTCTACACTTGCATGCAGGCACTGTGAGGCCGGCGACTCCTGAGAGACTTTCTCAGCCGCGGTCTAGTGTTTTTCTCTTCGTGTCTGCTCGCGCATCCAGTCCTGATCCAACCTCTTCACTGAGAGTTCCAAACAGACTAGCCGCTCCGTCTTCTGTTTCTTCGCCGTCTTCTTCCAAAACGCCTGAGGCCAGTGTCTCAGGGGGACAGCAGTCTTGTGCCTCCTCTCCTTCCTCTGTGGCAGCTTCCCTTGAGGCCTTTGCTTCACTCTTTGTTTCCTCTCGTCTTGACGGAGACTCC…
38	TGME49_286600	TGME49_chrV:1,765,186..1,768,862(-)	thioredoxin-like associated protein TLAP1	0.43	NONE	NONE	NONE	SKRSHL DRRGRS	388	42.94	MATSVGGPLAVPIPGTAQPRVFDPTGYAGKPSLSSRKNTCAQSIDDPWEDIIPEHRRPKLSQLAFGSAPDMAGVAAGRMNEIHQHTRKRINPGKGYSDGVRELLYCTSPQGDSVSADFLRGSTGCPAGQTPLYPAVRSSKRSHLRICAGDLADQRKHFQTRWQAIDGKMEFCTCRKGGSASVELDFKQLDRDATYHTWKRMQGAYDRRGRSHLQWDRFLTVEPDAHRSDRLPVVKNRLPPLANPDGPFETRDVKRHPMEVSSLDRTLCPRKGEKTEEDVATGKAPGAASARFQSGHCETSSLKPYPETQPRQLYKRAQYDKLNADDSMYYILRGGACGRASQPSICDEYPAQVPQLGLPAPEQPQLVHEQQAISPQTPQDENRVSPSN	1164	ATGGCGACGTCGGTGGGTGGACCCCTTGCAGTGCCAATCCCGGGCACGGCACAGCCCCGGGTGTTCGACCCCACTGGATATGCAGGCAAGCCCTCATTATCGTCGAGGAAAAACACGTGCGCTCAGTCAATTGATGATCCCTGGGAAGATATCATCCCGGAACACCGACGTCCGAAACTCTCCCAGCTGGCCTTTGGTTCTGCGCCCGACATGGCGGGTGTCGCGGCAGGCCGCATGAATGAGATTCATCAGCACACTCGAAAACGCATCAACCCGGGTAAAGGCTATAGTGACGGAGTAAGGGAGCTGCTATACTGCACATCCCCGCAGGGTGACAGCGTTTCTGCAGACTTTCTCCGCGGGAGTACAGGCTGTCCAGCAGGACAGACGCCCTTGTAT…
39	TGME49_286630	TGME49_chrV:1,750,888..1,752,970(+)	alkyl hydroperoxide reductase AHP1	1.57	YES (1-31)	YES (13-35)	COG0678 AHP1 (88-257)	VKHVKM	266	27.96	MAKALCCTATMATVALLATVLLGNLPAGSFSFVIGTKAVGSVPLGSAASSGGMCSSVSGGPASVFSSSALKAASALGSRSLAFAKTKTLSEGDPAPECVWKVRAAAPEGGMTWAELESTTMFKNKRVVIFSLPGAFTPTCSSRHLPDFDKEYDAIRALGIDEVYCLSVNDTFVMNAWASSLNVKHVKMIPDGNGCFTSKMGMLVDKTNLGFGPRSWRYAMVVRNGTIEKLLVEPEKRDDAEDDPFVASDVASVLKYLRDSADVKGA	798	ATGGCGAAGGCGTTGTGCTGTACAGCAACGATGGCAACTGTTGCACTCCTTGCCACCGTTCTTCTAGGGAACTTGCCTGCAGGTTCTTTCTCCTTCGTCATTGGCACAAAGGCTGTGGGAAGCGTCCCACTCGGCTCAGCAGCGTCATCAGGCGGCATGTGCTCCTCAGTATCAGGCGGGCCAGCTAGTGTTTTCTCTTCGAGCGCTCTGAAGGCAGCATCAGCCCTTGGGTCTAGATCTCTCGCCTTCGCAAAAACGAAGACACTCAGTGAAGGAGACCCAGCGCCAGAGTGTGTCTGGAAGGTTCGTGCTGCGGCGCCGGAGGGAGGAATGACGTGGGCAGAACTCGAGTCCACCACAATGTTCAAGAACAAAAGAGTTGTCATTTTCAGCCTTCCC…
40	TGME49_289180	TGME49_chrIX:3,045,684..3,049,357(-)	thioredoxin family redox-active protein, putative	1.28	NONE	NONE	cl00388 Thioredoxin_like super family (74-179)	LRKYKI	208	22.67	MGVLFLSRDVRLAQCASEPCPASASLPPYNPTVPLPPESDSLVLSAPAASPASSEKVSDASVCSRSLCLAPSAPALDGKYVGLFFGAAWCPACKSFTSALVRFYNCLKPTGMFEVVYVPLDRNVKEYRGFVQTMPWYALPLRNYGDLLRKYKIRSLPALVLVTPDDAVMTGDAVELVKERNAGEKFTQIFERFSGPASLGNRFRTLFC	624	ATGGGAGTGCTGTTTCTTAGCCGCGACGTTCGCCTGGCCCAGTGTGCGTCTGAGCCATGTCCCGCCAGCGCCAGCCTGCCTCCGTATAATCCGACGGTTCCTCTGCCTCCCGAGAGCGACTCACTGGTTCTGAGTGCTCCGGCGGCTTCTCCAGCATCATCGGAAAAGGTTTCAGATGCCTCCGTCTGCTCCCGGTCTTTGTGCCTCGCCCCGTCTGCTCCTGCGCTTGATGGGAAATACGTCGGTCTGTTCTTTGGAGCAGCTTGGTGTCCCGCCTGCAAGTCGTTCACCTCTGCTCTTGTCCGATTCTACAACTGCCTGAAGCCAACAGGCATGTTTGAGGTCGTTTACGTTCCTCTCGACCGAAACGTAAAGGAGTACAGAGGCTTCGTGCAGACC…
41	TGME49_290260	TGME49_chrIX:3,668,775..3,671,876(+)	thioredoxin family Trp26 protein	0.42	NONE	NONE	pfam06201 PITH (23-169)	NONE	208	23.13	MPGVHGPQCGCVHEIDLKGAQFLLPYINLEGIRGLNEQVQNSARTIFKSYEDRLDETKFCRSEEDDPELMIHIPFKSPCKISSLHLIGGDNGRSPASVKIYADQENLDFSTVHDTPCIQEVELVTDFHGAVEYPLKVTKLQNVTCLTLFFPQNMGGDFLELFYIGLRGEGSNYQRRAVVTVYEANANPADHEVASEHGVQATALEEGN	624	ATGCCAGGTGTTCATGGGCCACAATGTGGCTGTGTGCACGAGATCGACCTGAAGGGAGCACAATTCCTCCTGCCGTATATCAACCTCGAGGGTATTCGAGGACTTAACGAGCAGGTTCAGAACTCGGCGAGAACAATTTTCAAGTCGTATGAAGACCGTCTGGATGAGACGAAATTTTGCCGCAGTGAAGAGGACGACCCTGAGCTGATGATTCACATCCCTTTTAAATCTCCTTGCAAGATATCCAGTCTTCACCTCATTGGCGGCGACAATGGGCGTTCCCCGGCCTCTGTCAAGATTTATGCAGACCAAGAAAACCTTGATTTCAGCACAGTCCACGATACCCCATGCATTCAAGAAGTGGAATTAGTCACCGACTTCCATGGCGCCGTCGAGTAT…
42	TGME49_291810	TGME49_chrIX:4,360,280..4,364,713(+)	thioredoxin domain-containing protein	-0.76	NONE	NONE	cd02989 Phd_like_TxnDC9 (83-194)	FRRAKL	218	24.93	MATAEKLGNIATNIVLEKVAQDKLKAAYEARCQDQKPEEEAQHEANEEAEGGGDGLIDISHWREKRMQQIKEARNKQDLYRQQGHGKYEEIVEEEFLPAVTKSKLAICHFFSPTFDRCKVMDKHLTELALLHLETRFMKINAEKAPFFSQKLHIRCLPSVVLFKDGIAVHTIVGFTELGGVDDFRRAKLERLLLKYKVVERCLGDNISDESDDESDNN	654	ATGGCGACAGCGGAAAAGCTTGGCAATATCGCCACCAATATTGTCCTCGAGAAAGTGGCTCAGGACAAGCTCAAGGCCGCATACGAGGCTCGCTGTCAAGACCAGAAGCCTGAGGAAGAAGCACAGCATGAAGCCAACGAAGAAGCAGAAGGAGGAGGTGATGGTCTCATTGACATTTCGCACTGGCGCGAGAAAAGAATGCAACAAATCAAGGAAGCGCGAAACAAGCAGGATTTATACCGGCAACAGGGCCATGGAAAGTACGAAGAAATCGTAGAAGAAGAATTCCTTCCAGCTGTGACCAAGTCGAAACTTGCGATCTGCCACTTCTTCAGTCCTACCTTTGACAGGTGCAAAGTCATGGACAAGCATCTGACCGAACTTGCACTTCTTCATCTG…
43	TGME49_293870	TGME49_chrIa:618,670..621,149(+)	thioredoxin 1	-4.53	NONE	NONE	cl00388 Thioredoxin_like super family (2-101)	NONE	106	12.03	MPVHHVTTEAQFKSLIEENEMVLVDFYAVWCGPCRQVAPLVEAMSEKPEYAKVKFVKIDVDELADVAEREEINAMPTFKLFKQGKAVDTVLGANAERVEEMVKKHL	318	ATGCCGGTCCATCACGTCACCACCGAGGCTCAATTCAAGAGCTTGATCGAGGAGAATGAGATGGTTCTCGTCGACTTCTACGCGGTCTGGTGCGGCCCCTGCCGCCAGGTCGCACCCTTGGTGGAAGCCATGAGCGAGAAGCCCGAGTACGCGAAAGTAAAATTCGTGAAGATCGACGTCGACGAGTTGGCGGACGTCGCTGAGAGAGAAGAAATCAATGCGATGCCCACCTTCAAGCTCTTTAAGCAAGGCAAGGCCGTCGACACTGTGCTCGGCGCAAACGCAGAGCGCGTCGAAGAGATGGTCAAGAAGCATCTGTGA
44	TGME49_294640	TGME49_chrIa:1,027,321..1,034,890(+)	ribonucleoside-diphosphate reductase large chain	-4.79	NONE	NONE	cl38938 RNR_PFL super family (60-827)	IKKNHG	877	98.18	MEIPAPSSPTALKAAVPVSSPTMALHTHGSLSSSFSEAVSPSKKTGSAGASPVHGAGRGMYVVNRRGEEEPVSFDQILKRIEKLSFGLHPLVDPARVAQAVINGMYAGIRTSELDDLAAQTSAYMAASHPDFSRLAARIAIDNLHKNTTDNFLTVIDQLHGYVDKLGREAKLVSTEVYEFVRENEQALNEALNYSRDFDYDYFGFKTLERSYLLKIHDRIVERPQHMLMRVACGIHCGDVEKAIETYELMSQKFFTHATPTLFNAGTPRPQMSSCFLLTMQEDSIDGIFSTLKQCALISKTAGGLGLAVTDIRATNSYIRGTNGYSNGLLPMLRVFNDAARYVDQGGGKRKGSLAIYLEPWHFDVFDFLDIKKNHGKEERRARDLFCALWIPDLFMERV…	2631	ATGGAAATCCCGGCGCCCTCGAGTCCGACCGCTCTCAAGGCGGCCGTACCCGTCTCGTCTCCGACCATGGCTCTGCACACACACGGGTCTCTCAGCAGTTCTTTTTCAGAGGCCGTTTCGCCGTCCAAAAAGACAGGATCTGCTGGCGCCTCTCCCGTCCACGGCGCAGGTCGTGGCATGTACGTCGTCAACCGCCGCGGCGAAGAGGAGCCTGTTTCCTTCGACCAGATTCTGAAGAGAATAGAGAAGCTCTCTTTCGGCCTCCACCCTCTCGTCGACCCCGCTCGCGTTGCACAGGCCGTTATCAACGGCATGTACGCGGGGATTCGAACAAGCGAGTTGGATGACCTGGCTGCACAGACCAGCGCTTACATGGCCGCTTCTCACCCTGACTTCTCC…
45	TGME49_297230	TGME49_chrII:1,627,826..1,635,501(+)	vacuolar protein sorting-associated protein 53	-3.61	NONE	NONE	cl20262 Vps53_N super family (77-466)	NONE	1028	110.2	MAAPAPPSSVSPLSAQPDSSPTPRSSSSPPPPVSSSPPPPVSSGSPLPLSSSPSLPLSSSLPSLASAPSSEVLEACIQQLNEEFSTLESLSSLDSKIASLQSYLRALDQDILIAVREQARRSSSSSSSSSSSSSSSSLSLEALRGSVKALMSTFEAMARRAEASDRQVGKICAELQRLALAKKNLTTSISTLKKLVMVVSALGKLRVAGKTRQYAACAQLLLAIKNLEGAFEPYRDRVPRIGLLLGEKDLLCRSLQQQLIEDYQAVFEEDAAAPAFSRFRGERSSNPFATGATCAGEQSSFSPFVEDADEALLDSEQRDALREAHLAVEALGPTVVRDVVQLVCHSLLFNYTRLFRPAGAAVRGDNPFLEKGKQVAECDAAGLEVIDRRFAWLKRTMRE…	3084	ATGGCTGCGCCGGCACCCCCTTCCTCTGTCTCTCCTCTCTCTGCTCAGCCTGACTCTTCCCCGACGCCTCGCTCTTCTTCTTCTCCTCCTCCGCCTGTCTCCTCTTCTCCTCCTCCGCCTGTCTCCTCTGGCTCTCCTCTTCCTCTCTCATCATCTCCTTCTCTTCCTCTCTCCTCTTCTCTGCCTTCTTTGGCGTCTGCGCCCTCTTCCGAGGTTTTGGAGGCTTGCATTCAGCAGCTGAATGAAGAGTTTTCGACTCTAGAGTCGCTCTCCTCGCTGGACTCGAAAATCGCTTCGCTCCAGTCCTACCTCAGGGCGCTCGACCAAGACATTCTCATCGCCGTGCGAGAGCAAGCTCGGCGCTCGTCCTCCTCCTCGTCCTCCTCCTCGTCTTCCTCC…
46	TGME49_308050	TGME49_chrXII:531,091..535,402(+)	thioredoxin domain-containing protein	-3.5	NONE	NONE	cd02989 Phd_like_TxnDC9 (78-188)	NONE	198	22.59	MAISSALIQQRVEEQVLKALEEKEAHLDAALEAAAAAEAQQKSRAGGGLDDEDLEELRARRRKQLQQQQLLLEKLREKGHGQLQELHNEKDFFQAAKESKKLIAHFFRPSNRVCDVVDARLIELARRHIDIRCVKINAEKTAFLCERLKIWCLPTLVLVSDGKTEHSIVGLDELGGDKFTLDDLETVLRRWNLLPEEK	594	ATGGCAATTTCGTCTGCCCTTATCCAGCAGCGCGTGGAGGAGCAGGTCCTCAAGGCCTTGGAGGAGAAGGAGGCGCATCTCGACGCGGCTCTCGAGGCGGCTGCAGCAGCTGAGGCGCAGCAGAAGAGCAGGGCCGGAGGAGGCCTGGACGACGAAGACTTGGAGGAGCTGCGTGCGCGACGGAGGAAGCAGCTGCAGCAGCAGCAACTTCTGCTGGAAAAATTGCGAGAAAAGGGTCACGGTCAACTGCAGGAACTCCACAACGAGAAAGACTTCTTCCAAGCTGCAAAGGAGTCCAAAAAACTGATTGCTCACTTTTTTCGTCCGTCAAATCGTGTCTGCGACGTCGTGGACGCTCGACTCATTGAACTGGCCCGTCGCCACATCGACATTCGCTGT…
47	TGME49_309210	TGME49_chrXI:557,804..562,532(-)	peroxiredoxin 6, putative	1	NONE	NONE	cd03016 PRX_1cys (4-220)	DRRVKG	224	24.46	MLVLGSTFPDVHADASGVPGDKIKLYDFLGDSWGLLMSHPHDFTPVCTTELAQAARMAPEFAKRNCKLIGFSCDDVSSHKGWAKDVMSVAKLSGDLPFPIIADPERKLATDLGIMDPEEKDKAGIPVTCRAAIYIGPDRRVKGLILYPATVGRNFKEVLRALDALQLAEKYPVATPEGWFPGDKVMVQPTLTDEEAKAKLPKGFEKKECPSGKNYLRYAPDPSA	672	ATGTTGGTCCTCGGCAGCACGTTCCCCGATGTCCATGCGGATGCCTCGGGCGTCCCTGGCGACAAAATAAAGTTATACGACTTCCTTGGCGATTCTTGGGGACTGCTTATGAGCCATCCCCATGATTTCACGCCCGTCTGCACGACAGAGCTTGCCCAGGCTGCGAGGATGGCACCCGAATTCGCCAAGAGGAACTGCAAGCTGATTGGTTTCTCGTGTGACGACGTCAGCTCTCATAAGGGCTGGGCGAAGGACGTTATGAGCGTGGCCAAGCTGTCCGGAGATCTCCCCTTCCCTATAATTGCAGATCCGGAGCGCAAGTTGGCCACGGACCTTGGCATCATGGACCCCGAAGAAAAAGACAAGGCTGGCATCCCTGTGACCTGCCGCGCAGCGATC…
48	TGME49_309730	TGME49_chrXI:773,567..781,755(-)	thioredoxin reductase	-1.98	NONE	NONE	cl33161 PTZ00052 super family (158-657)	VHREKA	662	70.78	MSCLSVSAARAYAAAAASRPVSASFLPAFSRLSQCSFLSENCVLRCTSSVYPASHSTHRTNDLQSTLSAVVLPERLPCTPLAHAAAVVAVWNSGSLLVSTPLFSVCRTETISCAPPAQRQQERAFASERKLSVISTNASEMAPTNTNNGAPSCADGEFDYDLAVIGGGSGGLACAKMAAAQGAETVVFDFVQPSTQGSTWGLGGTCVNVGCVPKYLFHHTGLAGANAHWDGPHMGWKGKFEEQVDWGVCVEKVQNYIKSLNFGYRTGLRKAGVTYINAYAKFVSPHELAYTFRGEDKICKARNIVVAVGGRPHIPEEVEGAKELAITSDDIFSLKQAPNKTLCVGASYISLECAGFLRELGFDVTVAVRSILLRGFDRQCAEQVGLCLEEAGVRILRET…	1986	ATGAGTTGCCTCTCTGTGTCTGCGGCAAGGGCGTACGCTGCTGCTGCTGCCTCTCGGCCCGTTTCCGCGTCTTTTCTGCCGGCTTTCTCGCGTCTCTCGCAGTGCAGTTTTCTCAGCGAAAACTGCGTTTTACGCTGTACTTCTTCCGTTTATCCCGCTTCGCACTCGACGCATCGCACAAACGATCTCCAGTCGACTCTCTCAGCTGTCGTCCTCCCGGAAAGGTTGCCTTGCACCCCCCTCGCGCACGCGGCCGCCGTCGTCGCTGTCTGGAATTCTGGGTCTCTGCTCGTTTCTACACCACTTTTCTCGGTCTGTCGCACCGAAACTATCAGCTGCGCACCGCCGGCACAGCGACAGCAGGAACGCGCCTTCGCCTCCGAGAGAAAACTCTCAGTT…
49	TGME49_310770	TGME49_chrXI:1,583,575..1,587,505(-)	apicoplast-associated thioredoxin family protein Atrx2	-2.87	NONE	YES (9-31)	NONE	QRRGRE	342	38.87	MMKQSFSRLAVRSVCTFLLCWTVLPVWTAFLTSPSPGPQQHLLLADALATPHLSISAFSIEPTQSLLLPRSSLAHFPPCEVPRASNPRLLCAIHLNVEQSEVHPRGSRVFFRDRRKEFLTHGGTLNQSLRALVHGQDKRNSHCSLSPGASTAVPSSTGLGRRGSLAFLWRQNTGKQEKLPDLLAFVGEECEYCRRMEPVEKAVEDLLPGTKIHRLEVWHNALNFQLLQELDRDGKCGGLPFYFNIRTLQWICGATTKTNLLAWASHQPCKSHEPPALQAEDLEVLNRRTGMFARLMRRVDKMRHEGEKAMQQTLQEQRRGREREQAEQRRLQGEADRSKRKD	1026	ATGATGAAGCAATCCTTTTCCCGGCTGGCTGTTCGCTCTGTCTGCACGTTCCTATTGTGTTGGACGGTTTTACCAGTGTGGACTGCGTTTCTCACAAGCCCGTCTCCCGGTCCGCAGCAACACCTACTGCTTGCGGATGCTCTAGCCACCCCGCACTTGTCAATTTCTGCGTTCTCCATTGAGCCCACACAATCCCTTCTGTTGCCGCGAAGCTCTCTCGCACATTTTCCACCGTGTGAAGTTCCCCGCGCATCGAACCCGAGACTTCTCTGCGCCATCCATTTAAACGTAGAGCAGTCAGAAGTCCACCCCCGCGGATCAAGGGTCTTCTTTCGGGATCGTAGGAAAGAGTTTTTAACTCACGGAGGAACACTGAACCAGAGTCTCCGAGCCCTTGTT…
50	TGME49_312110	TGME49_chrXI:2,434,153..2,443,124(-)	apicoplast-associated thioredoxin family protein Atrx1	-4.16	NONE	NONE	cd02964 TryX_like_family (476-600) cl00388 Thioredoxin_like super family (336-457)	QRRERY LKRERG FRKFRV	742	81.77	MAPDSCRPDPVGAPNGRGSLKEVSSSFCTTSSLFSRLSLLFLLFSLFASPRQLSLTSAISLEPSPGSPAAAQVSSGVAPTPVEKESGNGGQVKVHLKRDEAGRPLPVSAASLFAAEKPHEEEEREVLRVGVDAGDSRREKRAVEPTRMLASIDPQHPSVSAQVVSPAPSSSLTAPPTARPRDEGNNTCVRNNETCQRRERYAEKSIQRHRHDSTSSRESVAFASFGSSKNSFATAYAPFDDEDEEGALAHLKNKVKTAVSCPAAKILLGISGVVALGTLGIKYTRNVLRRRRREGLQRPPTPFTDLLGHVLLKRERGKHAAETRELATGDVLGKPGSVTALYFSGRGVEEMLQTRGYQPFTPRLERIVEGCRERGQELNVVYLSADADSSDAEKHFSDM…	2226	ATGGCGCCTGACAGTTGCAGACCGGACCCCGTGGGGGCTCCCAATGGACGGGGATCCCTGAAGGAGGTTTCCTCCTCTTTCTGCACAACGTCTTCTCTCTTTTCTCGCCTCTCTCTCCTCTTCCTGCTCTTCTCTCTCTTCGCTTCGCCTCGACAGCTCTCCCTAACGTCGGCCATCTCGCTGGAGCCTTCGCCGGGATCTCCCGCTGCGGCCCAAGTGTCGTCAGGCGTCGCCCCCACACCGGTCGAGAAAGAGTCGGGCAACGGCGGCCAGGTGAAGGTCCACCTGAAACGCGACGAGGCAGGCCGGCCACTGCCGGTGTCTGCGGCCTCTTTGTTTGCAGCCGAGAAGCCTCACGAAGAGGAGGAAAGGGAGGTCTTGCGCGTCGGAGTGGACGCA…
51	TGME49_321630	TGME49_chrIb:1,677,448..1,686,759(-)	RNA recognition motif-containing protein	0.55	NONE	NONE	cd12374 RRM_UHM_SPF45_PUF60 (308-389) smart00360 RRM (95-167) cl31128 half-pint super family (74-398)	PRRERA LKHGKV	400	45.7	MTRGRHKRARDESLSSESRSRHASRSRSPEDFREEEIRHREGEQPLLFTPEPRRERAPPRNANTEWQDKISRAIGKDRPVTEAMREKWAKQRERRIYITSLKVPVSEEELRAVFQSFGEIKQVYIPPREDEKKRTTYALMDFATLEAAQTAVQAMNNFRFKGQRIQVAHASPAMGHHASREAQKDEGPKRVSVSKRAATPSTGLFGVATYQQFATRAESEDLANPLSGSKVVKVTNLPEGFSEAEVKQVFDVFGSITTLDHFPHRREAYVHFFEKSHANTAVATMHGFDVGGNTLHVTLDARNGDAPSTLIVLKNLMEVAELDDDVKDEIYQECLKHGKVVEVRIHVVASTQEVRAFALYQLPEQANRAVRVLNERSFAKRKVKCELYDMAAYSQRRYEL	1200	ATGACGAGAGGTCGACACAAGCGAGCCCGAGACGAGAGTCTCTCCAGCGAGTCTCGGAGCCGCCACGCGTCCCGATCACGCAGCCCCGAAGACTTCAGAGAGGAGGAGATCAGACACCGGGAAGGAGAGCAGCCGCTCCTCTTTACTCCAGAGCCGCGACGAGAGCGAGCGCCTCCGAGAAACGCGAACACAGAGTGGCAAGATAAAATCAGTCGAGCAATCGGAAAAGACCGGCCGGTCACAGAGGCCATGCGGGAGAAGTGGGCGAAGCAGCGAGAGCGACGTATCTACATCACCTCTCTGAAAGTCCCCGTGTCTGAGGAAGAGCTCAGAGCCGTTTTCCAGTCCTTCGGGGAAATTAAGCAAGTCTACATTCCCCCTAGAGAGGACGAGAAGAAA…
